# Supplementary material for: Trypanosome Infection Establishment in the Tsetse Fly Gut Is Influenced by Microbiome-Regulated Host Immune Barriers
Source: PLoS Pathog. 2013 Apr 18;9(4):e1003318. doi: 10.1371/journal.ppat.1003318 (PMC3630092; doi:10.1371/journal.ppat.1003318)
Supplement: Table S1 — Designation of tsetse lines used in this study, their symbiont status, and the treatment they received. (XLSX) [file ppat.1003318.s002.xlsx]

## Sheet: Sheet1
	Table S1. Designation of tsetse lines used in this study, their symbiont status, and the
	treatment they received.
	Tsetse designation	Symbiont status	Origin/treatment	Reference or source
	GmmWT	Wigglesworthia, Sodalis, Wolbachia	none	none
	GmmApo	aposymbiotic	offspring of moms receiving tetracycline, yeast extract	Weiss et al., 2012
	GmmWT/Sgm-	Wigglesworthia, Wolbachia	wild-type offspring treated with ampicillin	this study
	GmmWT/Apo	aposymbiotic	wild-type offspring treated with tetracycline	Weiss et al., 2011
