# Supplementary material for: Trypanosome Infection Establishment in the Tsetse Fly Gut Is Influenced by Microbiome-Regulated Host Immune Barriers
Source: PLoS Pathog. 2013 Apr 18;9(4):e1003318. doi: 10.1371/journal.ppat.1003318 (PMC3630092; doi:10.1371/journal.ppat.1003318)
Supplement: Table S2 — PCR primers used in this study. (XLSX) [file ppat.1003318.s003.xlsx]

## Sheet: Sheet1
	Procedure	Gene	Primer sets	Tm (°C)
	PCR, RT-PCR	groEL (Wolbachia)	F-5'-GGTGAGCAGTTGCAAGAAGC-3'	54
			F-5'-AGATCTTCCATCTTGATTCC-3'	54
		exochitinase (Sodalis)	F - 5’-ACCGACTGGG GACAGTACGATG-3’	54
			R - 5’-CAAAGAAGTCATAG GTCATAAC-3’	54
		thiC (Wigglesworthia)	F - 5’-TGAAAACATTTGCAAAATTTG-3’	54
			R - 5’-GGTGTTACATAGCATAACAT-3’	54
		bacterial 16s rRNA gene	F - 5’-AGAGTTTGATCCTGGCTCA G-3’	54
			R - 5’-GGTTACCTTGTTACGACTT-3’	54
		tubulin (tsetse)	F-5'-ACGTATTCATTTCCCTTTGG-3'	54
			F-5'-AATGGCTGTGGTGTTGGACAAC-3'	54
	qPCR	attacin	F - 5'-ATGCCAACCTCTTCAACGAC-3'	55
			R - 5'-CGTAACCTAAGCCTCCACCA-3'	56
		PGRP-LB	F - 5'-CACAACAAACCAAAAAGCAACA-3'	54
			R - 5'-AACAACACAAAACCGAAAGC-3'	55
		caudal	F - 5'-GCGAACTATTTGCCCCATCA-3'	54
			R - 5'-GCGGATATTCACTCGGATGC-3'	54
		domeless	F - 5'-GACGATCGCGTGTGGTATGC-3'	55
			R - 5'-TGTTGGGGCCGAATCATTTT-3'	55
		tep2	F - 5'-TGCTATCGTGGCAGACAAAG-3'	55
			R - 5'-ATACAGAGTGGCGGGAACTG-3'	56
		tep4	F - 5'-CTGGGCATTACAGCAGACAA-3'	55
			R - 5'-CGGAATAAGGCAAACGGATA-3'	52
		DUOX	F - 5'-GATCGCAACGGAGTCATT-3'	54
			R - 5'-CATTCCATCAATCAGTTCAGTT-3'	55
		iNOS	F - 5'-GCTCTCAAGGCTCAGGATG-3'	55
			R - 5'-CTTGCCAGAAAGATCGGAATG-3'	54
		tubulin (tsetse)	F - 5'-ACGTATTCATTTCCCTTTGG-3'	54
			F - 5'-AATGGCTGTGGTGTTGGACAAC-3'	54
